# Supplementary material for: A dataset of factors influencing intentions for organic farming in Vietnam
Source: Data Brief. 2020 Nov 29;33:106605. doi: 10.1016/j.dib.2020.106605 (PMC8129649; doi:10.1016/j.dib.2020.106605)
Supplement: Supplementary file 1 [file mmc1.xlsx]

## Sheet: Sheet1
	IN1	IN2	IN3	PN1	PN2	PN3	AT1	AT2	AT3	AT4	SN1	SN2	SN3	SN4	SN5	SN6	PBC1	PBC2	PBC3	PBC4	PBC5	AR1	AR2	AR3	AR4	AC1	AC2	AC3	RC1	RC2	RC3	RC4	RC5
1	1	2	2	4	3	4	1	3	2	3	3	2	2	1	2	2	3	3	3	2	3	2	2	2	3	1	2	1	2	1	2	2	2
2	4	4	3	3	4	3	4	5	4	5	4	4	4	4	5	4	2	1	2	2	2	2	3	3	3	4	5	5	1	2	4	4	4
3	4	5	4	5	3	3	3	3	4	3	4	4	3	3	5	4	4	2	3	4	5	5	4	5	5	2	3	5	2	3	4	5	5
4	2	5	4	4	5	4	4	4	4	3	5	3	4	2	4	5	4	4	4	5	2	2	5	4	4	5	1	2	2	1	2	3	3
5	5	4	4	4	5	5	4	4	4	5	3	4	4	3	4	3	5	5	4	4	4	1	5	1	5	3	3	4	1	2	4	3	3
6	4	5	4	4	4	5	4	4	4	4	1	2	1	1	2	2	4	4	5	5	5	4	5	4	4	2	2	3	1	2	3	3	3
7	4	5	4	5	4	4	5	4	4	5	4	4	4	3	5	4	4	4	4	5	4	4	4	5	5	2	1	5	2	1	2	1	1
8	4	5	4	4	2	4	5	3	4	4	2	3	3	4	3	1	4	4	4	3	4	4	5	5	1	2	1	1	1	3	3	5	4
9	2	5	4	5	3	3	1	5	4	4	5	4	3	5	5	3	4	5	4	5	5	4	3	5	3	5	4	4	1	1	2	2	2
10	1	4	3	4	5	4	4	4	5	5	5	4	4	3	4	5	5	5	3	5	5	2	5	4	4	3	3	3	1	1	2	3	3
11	3	2	3	4	4	5	5	5	5	5	2	1	2	2	2	2	2	5	1	3	5	5	5	4	5	4	5	5	1	2	2	4	4
12	3	5	3	1	5	4	1	1	2	1	4	3	4	3	3	4	2	3	4	4	5	5	3	4	4	4	4	4	2	1	3	2	1
13	3	4	4	4	5	4	4	5	4	4	5	5	5	2	4	5	4	4	5	4	5	2	1	2	2	5	4	3	1	2	4	3	3
14	4	4	3	4	4	5	4	4	5	5	5	5	4	5	4	4	3	3	2	2	5	2	2	1	2	5	5	3	2	2	2	4	4
15	2	4	3	2	4	5	3	2	1	2	3	5	4	4	2	3	4	4	5	5	5	3	3	3	2	3	1	3	1	1	1	2	1
16	4	3	4	4	4	2	5	4	5	5	5	4	4	4	5	5	4	5	4	5	5	4	4	4	4	3	3	3	2	1	1	3	3
17	3	4	3	4	4	4	5	5	4	5	3	3	4	3	4	3	1	4	5	5	5	3	5	3	5	5	4	5	1	2	1	4	4
18	4	5	5	3	3	4	4	5	4	4	4	3	3	4	3	3	5	4	5	4	5	4	5	5	5	4	4	5	1	1	3	1	1
19	4	4	5	5	4	4	5	5	4	5	2	2	2	1	2	1	5	5	4	4	5	5	4	4	5	2	5	2	2	3	2	5	5
20	4	4	3	4	4	3	3	2	4	4	2	3	3	2	2	2	4	4	5	4	4	4	4	4	4	5	3	3	2	2	3	3	3
21	4	5	4	1	4	4	2	1	2	2	5	3	5	2	4	5	5	4	4	4	5	4	4	4	5	1	1	5	1	2	3	4	4
22	1	2	1	2	1	1	2	1	2	2	4	1	3	2	4	2	2	2	2	2	3	2	1	1	2	2	1	2	2	4	3	5	5
23	1	4	3	3	2	2	3	4	4	4	5	3	4	2	5	5	5	4	5	4	5	3	3	2	2	4	4	3	2	2	3	3	3
24	5	4	3	4	5	5	4	5	4	5	2	1	1	1	1	2	4	3	4	5	4	5	5	5	4	1	4	1	1	2	1	4	3
25	4	3	4	5	5	2	5	4	4	3	4	4	5	4	4	4	5	4	5	4	3	4	5	4	4	2	1	2	1	1	2	1	1
26	4	3	4	2	3	2	2	5	2	3	2	2	5	3	2	5	4	3	4	4	3	1	2	2	1	4	5	4	1	1	3	2	2
27	4	2	3	5	5	4	4	2	4	5	1	1	2	2	2	2	3	4	4	5	4	3	4	5	4	1	4	3	1	2	3	3	3
28	3	4	3	1	2	1	4	5	3	1	2	1	2	1	2	2	3	2	2	2	1	5	3	5	5	4	4	4	1	4	3	5	5
29	3	4	3	2	1	1	5	4	5	5	4	4	3	4	3	4	4	4	4	5	4	5	4	5	4	5	4	4	1	2	2	4	4
30	2	3	2	3	4	2	3	2	1	2	4	4	4	3	4	5	1	2	1	1	2	2	1	1	3	5	2	2	1	1	1	3	2
31	3	4	3	4	2	4	1	2	2	2	4	3	3	5	5	5	3	4	4	4	4	3	3	2	4	1	1	4	2	4	3	5	5
32	3	3	2	5	5	4	4	1	4	3	5	4	4	5	4	5	3	3	2	2	3	1	2	2	1	4	5	4	1	2	1	4	3
33	4	4	3	4	4	4	5	5	4	4	4	5	4	2	5	4	5	5	4	5	5	5	4	4	4	1	2	1	2	2	2	4	4
34	2	2	2	4	3	4	3	4	4	4	5	3	4	4	3	5	3	2	3	4	2	4	4	3	4	2	3	5	1	1	2	2	2
35	4	3	4	4	5	4	4	5	4	3	3	2	2	3	3	2	4	5	4	4	4	3	3	3	3	2	2	2	1	1	3	1	1
36	3	4	2	2	4	5	4	5	1	2	2	3	3	2	3	2	2	1	2	1	2	2	2	1	2	2	2	1	1	1	1	3	3
37	3	2	2	2	4	4	4	4	3	1	3	5	5	5	4	3	4	5	5	4	5	5	1	5	3	2	1	1	1	2	2	4	4
38	3	1	5	4	3	4	4	4	1	5	3	4	2	2	5	3	5	4	4	4	4	2	4	2	5	4	4	5	1	1	2	3	2
39	4	4	3	5	2	4	4	1	3	3	4	5	4	3	4	4	2	2	2	1	2	5	4	5	5	2	5	3	2	2	1	4	4
40	4	5	4	4	4	5	2	5	3	4	1	2	2	1	2	1	4	4	4	4	4	5	5	5	5	1	2	2	1	2	3	4	4
41	4	3	3	4	3	3	3	3	3	3	4	3	5	4	5	4	4	3	5	5	4	5	5	4	5	1	1	1	1	2	2	3	3
42	5	5	4	4	4	5	4	5	4	5	4	4	5	4	4	4	4	4	4	4	5	5	5	4	4	5	4	5	1	2	1	3	3
43	4	4	3	1	2	4	1	1	2	1	4	3	4	2	4	4	1	5	5	4	3	4	3	3	3	2	3	3	1	3	2	5	4
44	4	5	4	2	2	3	3	4	3	4	2	5	3	5	3	3	5	4	4	3	4	2	4	3	4	2	2	5	2	1	4	3	2
45	3	4	3	5	4	4	4	4	5	4	1	2	2	1	2	1	4	4	2	3	1	5	5	4	5	3	4	4	2	5	3	5	5
46	1	2	1	5	2	5	3	2	2	3	4	4	4	2	3	4	4	4	5	4	5	2	1	2	1	4	4	5	2	2	2	3	3
47	4	5	2	4	4	5	5	5	4	4	5	4	5	4	5	2	5	5	5	4	4	4	5	4	5	1	2	2	2	3	3	5	5
48	2	5	4	4	5	5	2	4	3	2	4	3	4	4	4	4	5	5	5	4	4	4	4	2	5	2	3	3	2	2	2	4	4
49	4	5	4	4	3	5	5	4	4	4	4	5	4	3	4	4	4	4	5	4	4	4	4	4	5	5	5	4	2	2	2	4	4
50	2	2	1	4	2	3	4	3	2	3	4	4	3	3	3	4	3	2	3	4	3	2	2	4	3	1	1	2	1	1	1	3	3
51	2	2	3	3	5	2	1	4	5	4	4	5	4	4	5	5	5	4	5	5	4	4	3	3	3	3	3	4	1	2	2	4	3
52	4	2	4	2	4	5	4	5	2	5	4	3	2	4	5	4	5	3	3	4	3	5	5	4	5	4	4	4	1	2	1	4	4
53	1	1	3	4	2	4	1	1	2	1	3	4	5	4	5	3	1	2	1	2	1	1	1	2	1	4	2	2	1	2	3	4	3
54	3	4	3	4	4	4	4	4	4	5	2	2	1	2	1	2	4	4	4	4	4	3	4	3	4	2	2	2	2	3	4	5	4
55	4	1	4	4	4	3	3	3	3	3	4	3	4	4	5	4	4	3	3	3	4	3	4	2	3	2	5	2	1	2	2	4	4
56	1	2	1	4	3	3	3	4	3	3	1	2	1	2	1	1	5	3	5	5	2	1	2	2	1	2	5	2	1	2	1	4	4
57	4	3	4	4	2	4	4	1	4	1	3	2	2	4	5	3	1	2	4	1	2	4	4	3	5	2	2	1	1	1	2	2	1
58	2	2	3	1	1	2	2	1	2	1	4	5	5	4	5	2	4	1	1	2	1	2	2	1	2	2	2	2	1	1	4	3	2
59	3	4	3	3	4	4	4	4	4	3	4	3	4	4	4	3	4	5	4	5	4	4	5	4	4	5	4	5	2	2	2	4	4
60	3	3	2	1	2	1	5	2	2	5	5	4	5	5	5	5	5	5	5	4	5	5	2	4	5	3	3	2	2	2	2	4	4
61	3	4	3	3	4	4	4	5	4	4	2	5	4	4	4	2	1	1	2	2	2	2	4	3	3	3	3	3	1	4	1	5	5
62	1	2	1	5	5	5	3	2	3	2	3	1	2	1	2	3	4	4	4	5	4	5	5	4	5	1	2	2	2	2	3	4	4
63	2	4	2	1	1	2	3	3	4	3	4	4	5	2	4	3	4	2	3	2	4	4	5	4	4	2	2	1	1	1	2	2	2
64	3	4	3	4	4	4	1	4	4	5	4	3	4	5	4	5	4	5	4	4	4	4	4	4	4	5	4	5	2	1	1	1	1
65	4	3	3	3	5	4	4	2	1	1	5	1	4	4	5	5	5	4	4	4	5	2	2	1	2	5	5	5	2	2	4	4	3
66	4	3	4	4	4	4	5	4	3	5	2	2	2	5	3	2	4	5	4	4	2	4	4	4	4	2	1	1	2	1	1	1	1
67	3	4	3	4	5	5	4	4	4	3	4	5	4	3	3	4	4	5	4	4	5	2	2	2	2	2	5	3	1	1	3	3	2
68	4	4	3	5	2	5	1	4	4	4	4	2	4	4	3	4	1	2	1	2	2	3	3	3	2	3	4	4	2	1	3	1	1
69	3	2	3	2	1	1	1	1	1	1	3	2	3	3	3	3	2	2	4	3	1	2	2	1	2	3	2	3	2	1	1	2	2
70	4	4	2	4	4	5	3	3	3	3	4	5	4	2	4	4	4	5	4	2	4	2	2	2	2	4	4	4	1	2	3	4	4
71	1	2	1	2	3	2	3	4	5	2	3	2	2	1	3	3	4	3	3	4	4	5	4	1	5	2	4	1	1	1	1	3	2
72	4	4	5	4	5	4	4	4	4	4	3	4	3	3	4	3	5	5	5	4	4	4	4	5	4	5	4	5	2	3	3	5	4
73	5	5	4	4	4	5	4	4	5	4	2	1	1	2	2	1	5	5	4	5	5	4	5	4	4	4	3	3	1	1	4	2	2
74	3	4	3	3	3	4	3	4	4	4	4	3	4	4	3	4	4	3	4	1	5	5	4	4	4	1	5	4	2	2	1	4	4
75	4	4	3	4	3	4	4	4	5	1	3	3	3	4	5	3	4	4	5	5	5	4	4	5	5	1	1	1	2	2	1	3	3
76	3	3	3	4	4	3	1	2	4	1	3	4	2	5	5	2	4	5	5	4	4	3	4	5	4	3	3	3	2	2	4	4	4
77	1	2	1	5	4	4	1	2	1	1	1	3	2	1	1	2	2	1	1	1	2	4	4	4	4	4	5	5	2	2	4	4	4
78	4	5	4	4	4	5	2	1	4	2	4	3	4	4	3	3	4	5	4	3	2	5	5	3	5	5	3	4	1	4	2	5	5
79	4	2	4	5	2	2	3	4	2	2	4	4	4	4	4	4	5	4	5	4	5	1	1	2	2	1	5	5	2	1	2	3	2
80	5	4	4	4	5	5	4	5	4	5	3	4	4	3	4	3	4	4	4	5	4	4	4	3	3	4	5	4	1	2	4	4	4
81	2	4	3	4	3	3	3	5	4	5	3	3	5	3	4	3	4	4	4	5	5	3	4	4	4	3	4	4	1	2	4	4	4
82	4	4	3	1	2	1	3	2	2	3	4	4	5	2	2	4	4	4	4	3	5	4	4	5	4	2	4	1	2	2	1	4	4
83	5	4	4	4	5	5	5	4	5	5	3	4	4	3	4	3	5	5	5	4	3	4	5	5	4	5	4	4	1	1	2	3	2
84	1	2	1	5	3	4	5	5	5	4	4	4	3	4	3	4	2	1	1	1	2	5	5	5	4	2	2	2	1	3	2	5	5
85	4	5	4	4	5	4	5	4	5	4	3	4	3	3	3	3	4	4	5	5	4	5	4	4	5	4	4	5	2	1	2	1	1
86	2	4	3	4	4	5	4	1	2	4	1	2	1	1	2	2	5	5	3	4	5	4	4	4	5	4	4	5	1	3	2	5	5
87	4	5	4	5	4	4	5	5	4	5	3	4	4	3	3	4	4	4	5	4	5	4	4	5	4	4	4	5	1	2	4	4	4
88	3	5	4	3	4	4	5	5	4	5	2	3	3	3	3	5	1	2	1	2	2	3	3	5	4	1	2	2	1	1	3	1	1
89	4	5	4	2	2	2	3	2	4	3	3	4	5	4	4	3	5	5	5	5	5	4	5	5	2	3	4	4	2	3	1	5	4
90	2	4	3	2	4	4	2	3	2	3	3	3	3	3	5	3	4	4	4	4	5	5	3	3	5	2	2	1	1	1	4	2	2
91	3	2	3	4	3	4	1	5	4	4	4	4	4	4	4	4	4	4	4	2	4	4	4	4	4	5	3	3	1	5	2	5	5
92	3	4	3	4	4	4	4	1	4	4	4	4	3	3	5	4	4	4	4	4	4	1	1	5	4	1	2	5	2	2	2	4	4
93	4	4	3	2	4	4	3	3	2	3	4	4	4	3	3	4	1	2	1	2	1	4	4	2	4	2	2	2	1	2	4	4	4
94	4	5	4	4	5	4	2	1	2	3	4	1	5	3	4	4	4	4	4	5	4	3	5	3	5	1	1	5	2	1	3	1	1
95	4	4	3	1	1	1	1	1	2	2	2	4	4	4	5	2	4	4	4	3	3	5	2	5	4	2	2	2	1	2	4	3	3
96	4	5	4	4	4	5	5	4	5	4	5	4	5	4	3	5	4	4	3	4	5	2	5	4	1	5	5	4	1	1	2	1	1
97	3	1	3	4	5	3	5	4	4	4	4	5	3	2	3	4	1	2	5	3	2	2	1	1	5	3	5	5	1	1	1	3	2
98	3	5	3	4	4	4	2	2	2	2	2	1	2	2	2	4	2	1	1	2	1	5	5	3	4	1	5	2	2	4	3	5	5
99	4	4	3	2	1	1	3	2	2	2	4	5	4	4	4	3	2	1	2	2	2	3	5	3	5	3	2	2	1	2	2	3	3
100	3	4	4	3	4	4	4	2	2	2	4	3	4	4	4	4	4	4	5	2	4	3	3	4	4	5	4	5	2	1	1	3	3
101	4	5	4	4	3	3	4	1	5	4	3	5	4	5	4	3	4	3	4	1	5	5	5	5	4	2	1	2	1	2	1	4	4
102	3	4	3	3	2	2	3	4	3	4	4	4	5	4	3	4	5	5	5	5	4	3	3	3	2	2	2	1	2	1	4	1	1
103	3	4	3	3	2	3	3	1	4	2	4	4	4	4	3	4	4	3	4	3	4	2	4	4	5	2	2	1	2	2	2	3	3
104	4	5	4	4	4	4	3	2	3	3	3	4	2	2	2	3	4	5	4	4	3	2	1	2	2	5	5	4	2	2	2	4	3
105	5	4	4	5	5	4	2	4	2	2	2	2	1	1	2	2	5	3	3	5	5	2	2	3	2	1	1	1	2	3	2	5	4
106	1	2	1	2	3	3	3	3	2	2	2	2	3	1	1	2	4	4	4	5	4	2	2	2	1	1	1	2	1	5	4	5	5
107	3	4	3	5	4	5	4	3	3	4	4	4	4	4	3	5	4	5	3	3	4	2	4	3	4	3	3	2	1	2	1	3	3
108	4	4	3	5	4	4	4	4	5	5	3	4	3	3	5	4	4	4	4	5	4	4	5	4	4	4	4	4	1	1	4	2	2
109	4	5	4	2	2	2	4	4	4	3	5	4	5	4	5	5	2	3	2	3	2	4	2	5	4	1	5	5	1	2	2	4	4
110	3	2	2	3	3	2	5	4	2	4	5	5	4	2	3	5	2	3	4	4	3	5	5	4	4	1	2	2	2	3	2	5	5
111	3	4	3	3	4	4	4	4	5	4	4	4	3	4	4	4	5	4	4	5	4	3	3	4	4	4	4	4	1	2	3	4	4
112	3	4	1	4	2	4	2	1	4	2	2	2	2	2	3	2	2	5	4	4	4	2	2	2	2	2	2	2	1	1	3	3	2
113	5	4	5	4	4	4	4	4	5	4	2	1	2	2	2	4	5	5	4	5	4	4	4	5	4	4	4	3	2	2	3	4	3
114	4	4	3	4	4	3	5	5	4	5	4	3	4	5	5	4	2	3	2	3	5	4	4	5	3	3	3	3	1	2	2	3	3
115	4	4	3	2	1	1	4	5	5	5	2	1	4	2	3	2	4	4	5	4	4	4	4	5	5	5	2	2	2	1	3	2	2
116	4	4	5	3	3	5	3	4	3	5	1	1	1	2	4	1	4	5	4	4	4	5	4	1	1	1	1	2	1	2	2	4	4
117	2	4	3	2	2	3	4	4	4	4	3	4	4	4	4	5	4	4	5	5	4	5	4	5	4	2	5	2	2	2	1	4	4
118	2	1	4	4	4	5	4	4	4	4	2	2	3	2	3	2	5	5	2	5	5	4	4	3	4	2	4	2	2	1	2	1	1
119	2	5	2	2	2	2	2	1	4	2	4	5	5	3	5	4	4	4	4	1	4	5	3	5	3	5	4	5	1	3	3	5	5
120	4	5	4	4	4	5	3	2	3	2	4	3	2	3	4	4	2	5	4	5	3	2	1	1	2	2	3	1	2	2	1	4	4
121	3	4	4	3	3	3	1	1	2	1	3	4	3	3	4	4	4	4	4	4	4	2	4	2	5	5	5	4	1	3	1	5	4
122	3	5	3	3	4	5	3	5	4	1	5	3	4	4	4	5	4	4	4	4	5	2	1	2	2	1	2	2	2	1	3	2	1
123	1	2	3	4	3	4	5	1	2	1	5	4	4	4	4	5	5	5	5	5	4	4	4	5	5	5	1	2	1	3	4	4	4
124	3	4	3	5	5	4	4	2	2	1	4	5	4	4	4	4	5	4	4	4	5	4	5	5	4	2	2	5	2	1	2	3	2
125	3	4	4	4	4	4	4	4	5	3	4	5	4	4	3	4	3	5	5	4	5	3	4	3	3	5	5	5	1	2	3	3	3
126	3	4	4	2	4	4	4	2	1	1	5	4	4	4	3	5	5	4	5	5	5	4	4	1	1	3	3	4	1	1	2	3	2
127	4	2	4	3	5	4	5	5	3	5	4	3	4	4	3	4	2	4	2	2	4	5	3	5	3	4	5	4	2	1	3	3	3
128	1	2	1	1	2	2	2	2	1	1	2	2	1	2	4	2	1	5	5	4	4	2	3	3	2	1	1	1	2	2	2	4	4
129	3	4	3	4	4	5	1	1	5	1	4	4	4	5	3	4	3	4	3	4	4	5	4	2	2	2	1	2	1	3	4	5	5
130	3	4	3	1	2	2	4	5	5	5	3	3	3	3	3	4	2	2	1	1	2	4	2	4	4	2	2	3	2	2	3	3	3
131	4	4	5	5	4	4	4	4	5	4	4	5	4	5	4	2	5	5	5	4	4	4	4	4	5	1	3	3	2	3	1	5	5
132	1	2	1	5	4	4	1	1	2	1	2	2	4	1	2	2	5	3	4	2	5	4	3	4	4	4	5	4	1	2	3	4	4
133	4	5	4	2	5	4	2	2	2	2	4	4	5	5	3	4	3	3	3	2	3	5	4	4	5	5	5	5	1	1	4	2	2
134	2	5	2	3	4	5	4	1	5	4	4	4	3	5	3	4	4	3	4	4	3	4	5	4	4	4	5	5	1	1	4	2	2
135	4	3	4	5	4	4	4	4	4	4	4	4	5	5	4	4	2	2	3	2	5	4	4	5	5	1	1	2	1	4	4	5	5
136	3	4	3	3	5	3	3	3	2	3	5	5	5	4	5	5	2	1	2	2	1	5	5	4	4	5	5	4	1	2	2	3	3
137	4	5	1	2	2	1	4	4	4	4	5	4	4	4	5	5	5	5	5	4	3	4	4	4	4	2	3	3	2	1	2	2	1
138	1	2	1	1	2	2	2	2	3	2	4	4	2	2	5	4	2	2	1	2	2	3	3	3	3	2	5	2	1	3	4	5	5
139	3	3	2	5	2	5	2	1	1	2	5	4	5	2	5	5	1	3	1	1	1	2	2	1	2	2	5	2	1	1	1	3	3
140	3	4	3	3	5	3	3	3	3	2	4	4	3	4	4	3	3	3	3	4	1	3	4	3	4	2	2	2	1	2	2	4	4
141	3	4	3	5	5	4	1	4	4	4	3	4	4	5	4	3	4	4	5	4	4	4	3	4	4	5	1	5	1	5	1	5	5
142	4	4	5	5	5	4	5	5	4	4	3	4	4	3	4	3	5	4	4	4	5	4	5	4	4	4	4	5	2	1	4	2	1
143	4	4	3	3	4	3	2	4	4	3	4	3	4	4	4	4	1	1	2	2	1	4	3	3	3	5	5	4	1	3	2	5	5
144	1	4	3	1	1	2	4	4	4	4	4	4	3	4	4	2	2	4	3	5	4	5	5	4	5	5	5	5	1	5	4	5	5
145	5	5	4	3	3	4	4	5	4	5	4	4	4	4	4	4	5	5	4	5	4	5	4	4	4	5	5	4	1	2	1	4	3
146	4	2	3	3	3	3	3	4	3	3	4	4	5	3	5	4	4	4	4	4	4	5	5	4	4	3	3	2	1	5	3	5	5
147	3	4	4	4	3	4	1	1	2	1	4	3	1	4	4	4	4	5	4	5	4	4	3	4	4	1	5	1	1	3	1	5	4
148	3	4	3	3	3	3	1	2	2	1	4	5	4	5	4	4	5	5	4	4	4	4	4	2	5	4	5	4	2	2	4	4	4
149	4	3	4	2	5	5	4	5	5	1	5	4	4	4	2	5	4	4	5	4	4	4	2	5	4	4	2	5	1	1	3	1	1
150	2	4	3	3	2	5	1	1	1	2	3	4	3	3	4	1	5	4	5	4	4	4	4	4	4	2	1	1	1	2	1	3	3
151	1	2	1	4	2	4	4	4	5	4	3	3	1	2	2	3	4	4	4	4	4	5	5	5	4	2	2	5	2	3	2	5	5
152	1	2	1	1	2	1	4	5	5	4	3	3	3	2	1	3	2	4	5	4	4	3	2	3	3	4	4	4	2	4	4	5	5
153	4	5	4	4	5	4	2	1	4	2	3	4	3	3	4	3	1	4	2	5	2	4	4	5	5	4	5	5	1	2	4	4	4
154	4	5	5	5	5	4	4	5	4	2	4	4	5	4	4	4	5	5	5	4	5	5	5	4	4	4	5	5	1	2	4	4	4
155	4	5	4	2	4	4	1	5	4	4	4	4	5	4	5	5	1	5	4	4	5	1	4	4	4	2	2	1	1	2	1	3	3
156	2	5	4	4	5	4	2	1	4	1	1	2	3	2	1	2	5	4	5	5	5	1	2	1	1	3	3	5	1	1	3	3	2
157	4	5	4	3	3	4	4	3	3	4	4	4	4	5	5	4	3	4	3	4	4	5	5	4	5	1	2	5	1	1	3	2	1
158	2	2	1	5	4	3	2	1	2	1	4	4	3	3	2	4	1	2	1	2	2	4	3	3	2	2	1	2	2	1	2	1	1
159	4	5	4	3	2	3	2	4	4	3	4	5	5	2	4	2	4	1	2	1	2	5	4	2	5	5	4	5	1	2	3	3	3
160	3	4	3	2	3	3	4	4	1	1	3	3	3	4	4	5	2	2	1	4	4	3	3	2	3	2	2	2	1	4	1	5	5
161	1	5	4	2	2	3	3	4	4	4	4	4	4	4	3	4	4	4	4	5	3	4	4	4	4	1	1	1	1	1	2	1	1
162	3	4	3	4	2	3	5	3	5	5	3	5	4	3	4	3	2	5	2	1	5	5	3	3	3	3	4	4	1	1	2	1	1
163	2	2	1	5	4	5	4	4	4	4	2	3	3	3	2	2	4	5	4	4	5	1	2	1	2	2	2	1	2	1	4	3	2
164	3	4	3	4	4	3	4	5	5	4	4	3	3	5	4	4	4	4	4	4	4	4	4	4	3	4	5	5	1	3	4	5	5
165	4	5	4	3	3	3	2	2	2	2	5	4	4	5	4	5	4	5	3	4	4	5	3	5	4	1	1	2	2	2	4	4	4
166	1	2	1	4	3	5	4	3	1	4	3	2	4	3	3	3	2	4	1	1	4	5	4	4	4	1	1	1	2	1	3	2	2
167	1	2	1	2	4	5	1	1	2	1	2	2	3	3	2	3	4	4	2	4	4	5	5	5	4	1	2	1	2	4	2	5	5
168	4	1	1	4	5	4	5	5	4	4	4	3	4	3	4	4	5	5	5	4	5	5	2	5	2	5	5	5	2	1	4	2	1
169	4	5	4	4	4	3	5	4	3	5	5	4	5	4	5	5	3	3	3	4	3	4	5	5	5	5	4	5	2	1	4	3	2
170	4	1	4	5	4	5	4	1	4	4	4	5	4	3	3	4	4	3	3	4	4	4	4	5	5	1	1	1	1	2	3	4	4
171	3	4	4	5	5	4	2	2	1	2	5	2	4	5	5	4	1	4	5	2	4	4	3	4	4	2	5	1	2	5	2	5	5
172	4	4	3	3	3	4	4	4	4	5	3	4	3	3	3	5	4	4	4	3	4	5	5	5	4	4	4	2	1	2	2	4	3
173	4	3	4	5	4	4	1	5	4	5	4	4	3	3	3	5	5	5	5	2	4	3	4	4	3	1	5	5	2	5	3	5	5
174	2	3	2	3	4	3	2	1	1	2	4	2	2	2	1	4	1	2	2	2	1	4	3	3	4	2	2	1	2	4	4	5	5
175	2	5	4	2	1	1	1	4	1	2	3	4	4	3	3	4	4	3	4	5	4	3	4	4	4	5	5	5	1	1	2	1	1
176	3	4	4	2	1	1	2	2	1	2	4	5	5	5	5	4	4	5	5	5	5	5	3	5	5	3	4	4	1	2	2	4	4
177	3	2	3	5	5	2	4	4	4	4	3	4	2	5	4	3	4	4	5	5	4	4	4	4	5	5	5	1	2	1	1	2	2
178	1	2	1	4	4	4	4	4	5	5	4	4	4	4	3	4	3	3	3	2	3	5	4	4	4	3	3	3	1	3	1	5	4
179	3	4	3	2	2	2	2	2	3	3	2	2	1	2	1	2	4	4	5	5	4	2	2	3	3	1	3	2	2	1	3	1	1
180	3	4	3	1	1	2	1	4	4	4	2	1	1	1	2	1	2	1	1	2	4	3	5	5	3	3	4	4	1	3	3	5	5
181	2	1	1	2	2	2	2	1	3	2	3	2	2	2	3	3	3	3	2	3	2	4	5	5	2	3	3	2	2	5	2	5	5
182	3	3	2	2	2	2	4	1	2	3	4	4	2	2	3	4	3	4	4	5	5	3	4	4	5	1	2	2	2	2	4	4	4
183	2	2	2	5	4	4	4	4	5	4	4	5	4	3	3	4	5	5	4	4	4	3	3	3	3	1	1	2	2	1	4	2	2
184	3	2	2	1	3	2	4	2	4	2	3	2	2	3	1	3	3	2	2	5	1	2	3	2	2	1	1	1	1	2	2	4	4
185	1	2	1	5	1	3	5	1	4	1	3	3	4	4	3	3	1	3	5	2	2	3	4	4	5	2	1	2	1	2	2	4	4
186	4	4	3	3	3	3	2	2	1	2	4	3	4	4	4	4	5	5	4	5	4	4	5	4	5	5	3	3	1	4	3	5	5
187	3	4	3	1	1	1	3	3	4	3	4	4	3	3	3	4	4	4	1	4	4	4	2	5	1	5	5	4	2	1	1	3	2
188	4	4	3	2	4	5	5	5	5	5	5	4	2	4	4	5	3	3	3	1	3	4	4	4	4	2	3	3	1	2	3	3	3
189	3	4	3	5	4	4	3	4	4	4	3	5	5	4	3	3	5	5	4	5	5	4	5	4	5	5	5	5	1	1	2	1	1
190	4	5	4	4	4	5	3	5	2	2	5	2	2	5	2	5	2	3	4	4	1	5	4	4	5	1	2	2	1	3	3	5	4
191	3	3	2	2	3	3	2	2	2	2	5	4	4	3	4	5	3	2	1	3	2	2	2	2	2	1	4	1	1	2	1	4	4
192	4	5	2	3	2	2	5	4	4	4	3	5	4	4	5	3	4	4	4	3	5	4	3	4	3	2	5	2	2	2	4	3	3
193	2	3	2	3	4	4	5	5	4	4	4	4	4	3	4	4	5	5	1	5	4	5	5	5	4	4	4	5	1	3	4	5	5
194	3	4	3	3	3	5	4	4	5	4	5	5	3	4	4	5	1	2	1	2	4	1	1	1	2	1	2	2	1	4	4	5	5
195	5	4	5	4	5	4	4	4	5	4	4	3	4	4	4	3	4	4	5	5	4	4	5	4	4	4	4	5	1	1	4	1	1
196	3	4	3	4	3	5	4	4	4	1	2	1	2	4	2	2	4	5	5	5	4	4	5	5	4	5	1	4	1	2	2	4	3
197	1	2	1	3	3	4	5	3	4	4	3	2	2	2	3	3	1	4	4	4	2	3	3	4	3	1	5	2	2	1	2	1	1
198	3	4	3	4	4	2	3	3	2	3	4	4	4	4	2	4	2	1	2	2	2	4	4	2	4	2	4	1	2	1	3	1	1
199	4	5	4	4	5	5	4	4	5	4	4	3	4	4	4	4	5	3	3	4	3	5	5	4	4	5	2	5	1	2	3	3	3
200	3	4	5	4	5	3	5	5	4	5	4	4	4	5	3	4	4	4	4	5	5	5	4	5	4	4	5	5	1	2	2	3	3
201	2	5	4	5	5	5	5	4	5	5	3	2	3	3	3	4	5	4	4	5	5	5	4	5	5	3	4	5	1	3	4	5	5
202	3	3	2	2	2	3	2	1	4	2	4	4	5	3	4	4	3	4	3	3	2	2	1	1	2	2	3	2	1	1	1	2	2
203	1	2	2	3	4	4	3	3	3	2	5	4	2	5	4	5	2	1	1	2	2	5	5	4	4	3	3	3	1	3	2	5	4
204	5	4	5	5	4	5	5	5	4	4	5	4	5	5	4	5	4	4	5	5	5	5	5	4	5	4	5	4	2	3	3	5	5
205	2	2	4	4	3	5	4	4	5	4	4	4	3	4	5	4	1	3	5	5	3	5	4	5	4	3	3	1	1	2	2	4	4
206	4	4	3	5	5	3	5	4	3	4	3	4	4	3	4	4	5	5	5	4	5	4	3	4	5	4	4	5	1	2	3	4	4
207	4	5	1	4	4	5	4	4	3	5	4	5	4	4	3	4	4	4	4	4	4	4	5	5	2	2	5	2	2	3	2	5	5
208	2	2	1	3	3	3	4	3	3	3	4	2	3	3	3	5	2	2	1	2	2	1	2	1	4	2	2	2	2	2	2	4	4
209	4	5	4	4	4	4	4	3	4	3	4	3	4	4	3	4	5	5	5	4	4	3	4	4	3	2	4	5	2	2	2	4	4
210	4	4	3	5	4	4	2	2	3	2	3	2	4	4	5	3	4	5	4	4	5	3	4	4	3	2	5	2	1	2	3	4	4
211	2	2	3	4	2	4	1	4	4	2	5	3	4	4	4	5	1	1	4	1	4	2	2	2	2	1	2	2	1	3	4	4	4
212	4	2	3	3	4	4	4	4	4	4	2	1	1	1	2	2	4	5	2	4	4	3	4	4	4	3	4	4	2	1	4	2	2
213	4	5	5	5	4	4	4	5	5	4	4	3	4	4	3	3	4	5	5	4	5	5	5	5	4	4	5	5	1	3	2	5	5
214	4	3	4	5	5	5	3	4	3	4	4	1	3	4	3	4	4	4	5	4	5	3	5	3	5	5	4	4	2	3	4	5	4
215	1	2	1	2	1	1	3	4	3	4	1	2	1	2	1	1	4	4	5	5	4	4	4	5	4	2	2	1	1	1	3	3	2
216	2	2	2	1	2	2	1	4	1	2	5	4	5	5	4	2	3	2	1	4	1	2	3	3	2	4	1	5	1	2	1	4	4
217	1	2	1	2	4	3	2	4	1	2	1	1	2	2	1	2	3	2	3	4	3	1	1	2	2	1	2	2	2	2	1	3	3
218	2	1	2	2	2	1	5	4	5	4	2	2	3	3	2	1	1	1	2	1	2	4	5	1	5	2	2	1	1	2	2	4	3
219	1	1	4	5	5	4	3	3	3	3	2	3	3	2	4	2	2	1	2	1	2	2	3	3	3	1	1	2	2	2	4	4	4
220	3	5	3	3	3	3	5	4	5	4	3	4	3	4	4	2	4	4	5	4	3	5	4	5	4	1	5	1	2	3	3	5	5
221	3	4	3	2	5	5	4	1	4	5	4	3	4	4	4	4	4	5	4	4	5	4	4	1	4	5	5	4	1	4	4	5	5
222	4	3	4	4	3	4	4	1	4	5	5	4	5	4	5	5	4	4	2	4	4	1	1	4	4	3	3	3	1	1	2	3	2
223	4	4	3	1	2	1	5	4	5	1	4	4	5	4	5	4	2	4	5	5	4	4	4	3	5	2	1	1	1	2	2	4	4
224	1	1	2	2	2	3	3	3	3	3	3	2	1	2	3	2	5	4	5	4	4	3	4	4	5	1	2	1	1	2	2	4	4
225	1	1	2	2	4	2	2	2	1	2	3	2	3	2	2	3	3	3	2	2	3	4	4	4	4	4	4	4	1	5	1	5	5
226	4	5	1	4	4	4	5	4	4	4	4	5	5	3	4	4	5	5	5	4	5	4	4	5	5	5	5	5	1	2	3	4	4
227	4	4	3	4	2	3	4	5	4	4	4	4	5	3	3	4	3	5	5	4	5	1	2	4	5	1	1	1	2	3	1	5	5
228	5	4	4	4	5	3	4	4	4	4	2	1	1	2	1	2	5	5	4	5	4	4	4	4	5	2	1	2	2	2	3	4	4
229	4	4	5	5	5	4	4	5	4	3	4	5	4	4	5	4	5	5	4	4	5	4	4	5	4	3	3	3	1	2	3	4	4
230	4	5	4	4	4	4	4	4	4	4	4	4	4	5	4	4	4	3	4	4	3	5	4	5	4	1	2	2	1	2	1	4	3
231	1	2	2	3	4	3	4	4	5	5	4	2	2	5	3	4	2	3	2	2	2	1	1	5	4	2	2	2	1	2	2	4	4
232	3	5	4	2	1	1	4	4	4	4	3	4	4	4	5	5	5	4	5	5	4	5	3	1	4	4	1	4	2	2	3	4	4
233	3	3	4	5	4	3	2	1	2	2	2	2	1	2	2	2	3	2	2	3	2	3	3	2	2	4	1	1	1	1	1	3	3
234	4	4	3	4	3	4	5	5	4	4	3	3	3	4	3	4	5	5	4	5	4	5	4	4	5	2	4	5	2	3	2	4	4
235	5	5	4	4	4	4	4	4	3	1	4	5	4	5	4	4	5	4	5	4	4	5	4	4	4	2	2	1	2	2	1	3	3
236	4	4	3	5	4	5	4	5	4	5	4	4	4	4	5	2	4	4	4	3	4	4	5	5	4	4	5	3	1	1	2	3	2
237	3	4	3	4	3	5	5	5	4	5	3	4	4	5	4	3	3	2	2	2	4	3	4	4	4	1	5	1	1	1	2	3	2
238	4	3	4	4	3	3	4	4	5	4	4	5	5	3	5	4	4	4	4	4	5	3	3	4	4	4	4	5	1	1	3	2	2
239	4	5	4	5	4	4	5	4	4	5	4	5	4	5	5	4	4	4	3	5	4	2	4	5	5	5	5	4	1	1	1	3	2
240	4	2	4	2	2	4	1	4	4	4	3	4	5	3	3	3	3	3	3	4	2	3	3	3	3	2	2	5	1	1	2	3	2
241	1	2	1	4	4	3	2	3	2	3	4	5	5	3	2	3	4	2	3	5	4	4	2	4	4	2	3	4	2	4	3	5	5
242	3	4	3	5	4	2	4	4	4	1	4	3	2	5	3	4	2	2	2	2	2	1	4	4	3	1	4	2	1	3	4	5	4
243	1	2	3	2	2	2	1	1	2	1	5	4	5	5	4	4	2	3	2	3	2	2	1	2	1	5	2	1	2	2	1	4	4
244	4	4	3	2	1	1	4	4	3	4	4	5	3	3	4	4	4	5	2	4	4	4	4	5	5	4	4	5	2	1	2	3	2
245	1	2	1	4	4	4	5	5	5	5	4	3	4	4	4	4	4	4	4	5	4	4	4	3	4	4	4	3	2	1	2	2	2
246	4	5	2	4	4	1	4	3	3	4	3	5	4	4	4	3	2	2	2	3	1	4	3	4	3	2	3	3	2	2	2	4	4
247	3	4	4	5	5	4	4	5	5	5	3	3	4	5	4	3	5	4	2	1	4	5	3	4	1	4	3	5	2	1	3	1	1
248	3	4	3	3	4	4	5	4	4	4	2	2	4	2	3	2	2	4	4	4	4	1	5	1	5	4	4	4	2	1	4	3	2
249	3	4	3	5	4	4	5	4	5	1	4	3	4	5	4	4	3	2	3	5	3	5	1	5	3	5	5	4	1	3	1	5	4
250	4	5	4	1	2	2	3	4	3	3	4	4	2	4	3	4	4	5	4	5	5	3	3	2	3	1	1	1	2	3	1	5	5
251	1	2	2	4	4	4	2	1	2	2	4	5	5	3	4	4	2	3	1	4	4	3	4	4	4	4	4	3	1	1	4	1	1
252	2	2	1	2	2	1	1	4	2	1	3	2	3	3	2	2	2	2	2	1	1	2	2	2	1	1	2	2	2	3	2	5	5
253	3	4	3	2	4	4	4	1	4	4	1	2	2	1	2	2	2	1	2	2	2	2	1	2	1	2	2	1	2	2	2	4	3
254	3	2	2	2	2	2	4	4	3	4	4	4	3	5	3	4	5	4	5	4	4	5	4	5	4	1	3	4	2	3	1	5	5
255	1	2	1	1	2	2	4	2	1	1	4	1	4	4	3	4	4	5	4	5	4	1	2	2	2	2	1	1	1	3	3	5	5
256	3	5	3	4	4	5	5	4	4	4	4	5	5	5	3	4	4	4	4	5	4	4	4	5	5	1	1	4	2	1	4	3	3
257	4	5	4	4	4	4	4	4	4	4	1	2	2	1	2	2	5	4	5	4	2	5	4	4	5	4	5	5	1	4	4	5	5
258	4	5	2	5	2	4	2	2	3	2	4	5	4	4	3	2	2	2	1	1	2	2	1	2	2	2	5	4	1	3	2	5	5
259	4	3	3	4	3	3	5	5	4	4	4	5	5	5	2	4	1	1	2	2	1	3	4	4	4	2	2	2	2	3	4	5	5
260	4	3	3	5	2	4	5	4	4	4	4	3	5	4	3	4	4	4	3	4	4	4	3	5	5	2	5	3	1	3	2	5	4
261	4	3	3	1	2	1	4	1	3	5	2	1	1	2	1	2	4	4	4	4	4	5	4	5	4	2	2	2	2	2	2	4	4
262	4	5	4	5	5	4	4	4	4	4	5	4	5	4	5	5	3	4	4	3	3	4	4	4	4	3	2	3	1	3	2	5	5
263	4	4	3	3	4	4	4	5	5	5	3	4	4	5	4	3	3	1	2	3	2	1	5	2	4	5	5	4	2	2	4	3	3
264	3	4	3	5	2	4	5	3	5	2	1	2	2	1	2	2	5	5	5	3	2	4	5	4	5	2	1	2	1	1	2	3	3
265	3	4	3	4	3	4	5	5	3	4	4	5	4	3	4	4	5	5	5	5	4	4	4	2	5	2	2	1	2	2	3	4	3
266	3	2	2	1	1	2	1	2	1	4	4	5	5	4	4	5	4	4	3	3	3	2	3	3	3	2	5	4	1	2	4	4	4
267	4	4	3	3	4	5	5	5	4	5	4	5	2	3	4	4	3	4	4	4	4	4	4	4	4	4	4	5	1	4	3	5	5
268	4	4	3	3	4	4	4	4	5	4	5	4	4	5	4	5	5	4	4	5	4	4	5	5	5	5	5	4	2	2	3	4	3
269	3	4	3	1	1	2	5	5	4	5	1	2	1	3	2	1	5	3	2	4	4	2	2	2	4	4	4	4	1	1	1	3	3
270	2	4	3	2	1	1	4	2	4	4	5	4	5	5	4	4	1	2	1	2	1	2	2	2	1	1	1	2	2	1	1	3	3
271	3	2	3	2	2	3	5	4	5	4	4	5	5	3	5	4	3	5	5	5	3	4	4	4	5	2	2	2	2	1	3	1	1
272	2	4	3	5	5	5	5	4	4	5	5	4	4	4	1	5	3	3	4	4	4	2	2	1	1	1	2	5	1	1	2	3	3
273	4	3	4	1	2	1	4	5	5	5	2	1	5	2	2	2	4	5	5	4	4	2	2	2	4	5	1	5	1	1	2	2	1
274	3	1	3	5	4	5	4	2	4	5	5	4	4	5	3	5	5	4	4	3	4	4	4	5	4	2	3	3	2	1	2	1	1
275	1	2	1	1	1	2	1	2	3	2	3	2	2	3	2	0	3	2	3	3	2	1	2	2	1	1	1	1	1	1	2	3	2
276	1	2	1	1	1	1	2	4	2	2	4	1	3	4	4	2	3	5	5	4	4	2	2	2	1	1	2	2	1	1	3	3	2
277	3	4	4	5	4	4	5	5	2	5	5	4	4	5	5	5	4	5	5	3	2	1	1	1	1	4	4	4	1	1	2	3	3
278	4	5	4	3	2	3	3	3	6	3	1	2	1	5	1	1	2	2	2	4	2	5	4	2	5	2	1	5	1	2	2	3	3
279	3	4	3	2	2	3	3	1	4	2	2	2	2	3	3	2	1	5	5	4	1	1	2	1	2	5	2	5	2	2	3	4	4
280	4	4	3	4	3	3	5	5	4	4	3	3	4	4	3	3	4	4	4	4	4	3	4	1	5	5	4	4	1	1	1	3	3
281	2	3	2	4	3	4	5	5	3	4	4	4	3	3	4	5	4	5	4	4	4	3	4	4	4	5	5	4	1	1	2	3	3
282	3	4	3	4	4	3	2	2	1	1	2	1	2	3	3	2	3	4	4	5	4	5	5	4	5	5	5	5	2	2	3	3	3
283	4	4	3	4	3	4	1	1	1	2	5	5	4	4	5	5	5	5	5	4	4	5	5	4	4	2	3	3	1	4	2	5	5
284	4	4	3	4	3	5	5	4	5	1	2	4	4	4	3	2	5	4	5	5	5	2	2	2	1	4	4	3	2	1	2	2	1
285	4	5	4	2	2	1	5	5	4	5	1	2	1	1	2	1	5	5	5	4	5	4	5	4	5	2	4	2	2	2	3	3	3
286	2	5	4	1	1	2	4	2	2	2	4	2	5	5	3	4	3	3	3	2	3	2	5	2	4	2	2	2	2	2	4	4	4
287	4	5	4	4	4	5	5	4	5	4	4	5	5	5	4	4	4	4	5	5	5	5	4	4	5	4	4	5	2	2	3	4	4
288	4	5	5	5	5	3	4	5	4	4	5	4	3	4	3	5	4	5	2	5	2	5	4	4	5	4	4	4	2	2	2	3	3
289	2	3	2	2	2	2	3	1	3	3	3	2	3	4	3	3	4	5	3	4	4	4	4	4	4	2	2	2	1	2	4	4	4
290	4	5	4	4	4	4	2	2	2	2	3	2	3	3	3	4	4	5	4	4	4	4	4	5	5	2	3	3	1	1	3	2	1
291	2	5	4	3	3	3	4	5	5	5	4	4	4	4	4	4	4	3	4	2	4	3	5	4	5	2	3	3	2	1	4	3	2
292	3	4	3	5	5	5	4	3	4	4	4	3	4	4	4	4	5	5	4	5	4	5	4	4	5	3	4	4	2	2	3	4	4
293	1	1	4	1	2	1	4	4	5	1	5	2	4	4	5	5	4	5	4	4	4	1	1	4	2	1	5	4	1	1	2	3	2
294	2	5	4	5	5	5	5	5	3	4	4	4	3	3	3	4	3	3	3	4	5	5	5	4	4	1	2	2	1	1	3	3	3
295	3	4	2	2	4	5	3	3	4	3	4	5	4	4	5	4	2	3	3	2	3	3	2	4	3	2	3	3	2	1	2	2	2
296	4	5	4	3	5	3	4	5	4	2	4	3	3	4	3	3	4	4	4	4	5	4	5	5	5	4	4	5	2	1	4	1	1
297	4	5	4	2	4	2	4	2	2	2	4	3	4	4	4	2	5	5	4	4	5	5	4	4	5	3	2	3	2	4	1	5	5
298	1	2	1	2	2	2	1	4	5	4	3	3	3	4	4	3	2	5	3	3	3	4	4	3	3	1	1	1	2	1	3	1	1
299	2	4	2	3	3	3	4	1	3	3	3	2	2	3	3	3	2	4	2	1	4	3	3	2	3	5	1	1	1	2	4	3	3
300	2	5	4	3	5	4	4	3	4	4	1	2	2	1	2	2	4	4	5	2	2	4	3	4	4	1	2	1	2	1	3	2	2
301	4	4	3	5	4	5	1	2	1	1	2	4	4	4	5	2	2	2	1	2	1	5	4	4	4	4	5	4	2	1	3	2	1
302	4	4	5	5	4	4	5	4	5	5	2	1	1	2	2	2	4	5	3	4	5	4	4	5	4	2	1	1	1	1	3	3	2
303	5	5	4	5	2	4	4	5	4	4	3	4	4	3	3	4	4	5	4	4	5	4	4	4	4	5	4	4	1	1	4	3	2
304	1	2	1	1	2	1	2	1	1	1	2	1	1	2	1	2	4	5	5	4	5	1	1	2	2	1	2	2	2	1	3	3	3
305	4	5	4	2	3	2	2	1	4	2	4	5	4	4	5	4	3	3	3	4	3	1	1	2	1	2	2	1	2	2	4	3	3
306	2	4	3	3	2	2	2	2	1	1	4	5	4	5	4	4	2	2	2	2	1	2	3	3	2	2	3	3	2	3	3	5	4
307	4	4	3	2	1	1	4	4	4	4	1	2	2	3	1	2	4	4	5	4	4	4	3	1	5	1	2	2	1	2	3	4	4
308	4	5	4	2	2	2	4	5	4	4	4	5	4	5	5	4	5	5	5	5	4	5	3	4	5	2	1	2	2	2	3	4	4
309	4	3	4	1	2	2	4	4	4	3	4	5	5	4	3	4	3	4	2	4	4	3	5	4	4	2	1	2	2	2	3	3	3
310	4	3	5	4	4	4	2	1	2	4	5	4	4	5	4	5	5	5	5	4	5	2	2	2	1	5	5	4	2	1	1	3	2
311	2	2	1	5	4	4	4	3	2	4	3	5	3	4	5	3	4	4	4	4	5	2	3	2	3	1	1	2	2	3	4	5	4
312	5	4	4	5	5	4	5	5	5	4	5	5	4	4	5	4	3	4	4	4	4	5	4	4	5	3	3	3	1	2	2	4	3
313	5	4	4	3	4	4	3	5	3	4	2	1	2	2	2	4	4	4	4	4	5	5	4	4	4	5	2	2	2	1	1	2	2
314	4	3	4	3	4	4	5	4	5	4	5	4	4	4	5	5	3	3	2	4	2	1	5	4	4	5	3	5	2	3	1	5	4
315	3	4	3	1	1	2	5	5	4	5	3	4	4	3	4	2	3	4	2	3	3	2	2	2	2	2	2	2	2	1	2	2	2
316	3	4	3	5	4	4	4	4	5	4	4	3	3	4	3	4	3	4	5	4	4	4	5	5	4	5	4	5	1	3	3	4	4
317	3	3	2	2	3	3	4	5	3	4	4	3	5	5	5	4	4	3	3	1	4	5	2	5	3	3	2	2	2	3	3	5	4
318	3	4	1	4	4	5	4	5	3	5	5	4	4	4	3	5	1	4	4	5	5	2	2	2	2	2	2	5	2	2	4	4	4
